# Supplementary material for: Inhibition of XPO-1 Mediated Nuclear Export through the Michael-Acceptor Character of Chalcones
Source: Pharmaceuticals (Basel). 2021 Nov 6;14(11):1131. doi: 10.3390/ph14111131 (PMC8621101; doi:10.3390/ph14111131)
Supplement: Supplementary file 1 [file pharmaceuticals-14-01131-s001.zip]

Archive with 1 entries (1 files):
- pharmaceuticals-1440036-supplementary.pdf
